# Supplementary material for: The exosomal protein biomarkers auxiliary in diagnosis of interstitial lung disease
Source: Respir Res. 2025 Aug 1;26:255. doi: 10.1186/s12931-025-03326-2 (PMC12317503; doi:10.1186/s12931-025-03326-2)
Supplement: Supplementary file 1 — Supplementary Material 1. [file 12931_2025_3326_MOESM1_ESM.xlsx]

## Sheet: Table S1
	Table S1. characteristics for the discovery and validation set
	Characteristics	Discovery Set (n=168)	Validation Set (n=440)	p value
	Age, years	54.0 (45.8-63.2)	56.0 (45.0-66.0)	0.3686a
	Male, sex	76 (45.2)	241 (54.8)	0.035b
	BMI, Kg/m2	22.4 (19.7-25.0)	22.6 (21.2-25.1)	0.0840a
	Ever smoker	49 (29.2)	132 (30.2)	0.8801b
	Indentification
	HC	31 (26.8%)	93 (34.1%)
	DC
	CTD	15 (31.9%)	58 (43.0%)
	Lung Caner	22 (46.8%)	30 (22.2%)
	Infection	6 (12.8%)	19 (14.1%)
	COPD	3 (6.4%)	22 (16.3%)
	Others	1 (2.1%)	6 (4.4%)
	ILD
	CTD-ILD	27 (30.0%)	102 (48.1%)
	IIP other than IPF	15 (16.7%)	23 (10.8%)
	IPAF	29 (32.2%)	18 (8.5%)
	IPF	9 (10.0%)	44 (20.8%)
	HP	8 (8.9%)	0 (0%)
	Other ILDs	2 (2.2%)	25 (11.8)
	aKruskal-Wallis. bPearson.
	Data are median (IQR),n (%). CTD=connective tissue disease; CTD-ILD=connective tissue disease-associated ILD; COPD=chronic obstructive pulmonary disease; DC=disease control; HC=healthy control; ILD, interstitial lung disease; IPF=idiopathic pulmonary fibrosis; IIP=idiopathic interstitial; IPAF=interstitial pneumonia with autoimmune features pneumonia.

## Sheet: Table S2
Table S2 Upregulated and downregulated proteins in ILD group versus HC group.
Rank	Up-regulated					Down-regulated
	Prtein_ID	log2FC	log2CPM	PValue	FDR	Prtein_ID	log2FC	log2CPM	PValue	FDR
1	VWF	2.0046	13.7838	1.83406e-38	1.50909e-36	WDR1	-2.0016	6.45348	1.91139e-104	5.03269e-101
2	SFTPB	3.86052	9.3104	6.22131e-38	4.81786e-36	ARPC2	-2.48306	6.5627	2.63431e-85	3.46806e-82
3	PSMA3	2.96109	7.94957	3.49942e-33	2.14278e-31	ACTR3	-2.27719	5.74815	6.95397e-85	6.10326e-82
4	PSMA7	2.75414	7.1871	1.86409e-30	9.81629e-29	VCL	-1.772	6.5248	1.90154e-84	1.25169e-81
5	PSMA1	2.71452	7.35118	3.77014e-29	1.909e-27	ARPC1B	-2.66994	5.62665	9.84027e-83	5.18188e-80
6	PSMB1	2.87625	6.56521	5.13929e-29	2.50588e-27	LIMS1	-2.45492	6.02874	1.59653e-81	7.0061e-79
7	DMBT1	3.54718	7.83063	8.14098e-29	3.84493e-27	PECAM1	-1.80741	6.21636	6.22596e-78	2.34185e-75
8	CAPN2	1.81521	5.53549	1.0057e-28	4.64561e-27	F11R	-1.75786	6.78802	2.03149e-77	6.68614e-75
9	PSMB2	2.7124	6.44046	1.36986e-28	6.21867e-27	ITGB3	-2.02464	9.288	3.82591e-75	1.11929e-72
10	PSMB5	2.18078	6.42197	7.03251e-28	3.0861e-26	TLN1	-2.038	8.83637	2.19375e-74	5.77613e-72
11	PROC	1.31728	12.3381	1.71656e-27	7.28984e-26	RSU1	-2.35897	7.51295	2.79965e-72	6.70135e-70
12	PTPRG	1.52169	9.35979	2.33796e-27	9.77117e-26	CAP1	-1.80282	6.77558	1.65422e-71	3.62964e-69
13	PSMA5	2.89723	6.82047	9.44587e-27	3.76833e-25	ITGA6	-1.76624	6.84306	6.57433e-67	1.33155e-64
14	PSMB9	3.09463	7.62255	3.64217e-26	1.36998e-24	FLNA	-2.03306	9.3975	1.07273e-66	2.01749e-64
15	FLT4	1.1437	7.66262	5.75675e-26	2.07637e-24	ITGA2B	-2.01161	8.85395	2.23671e-66	3.92617e-64
16	VSIG4	1.90254	4.88299	6.4323e-26	2.28868e-24	ILK	-1.66245	7.23206	8.57864e-60	1.41172e-57
17	PSMA2	2.59358	7.55696	1.4945e-25	5.24668e-24	STXBP2	-1.75047	5.21119	1.8616e-59	2.88329e-57
18	PSMB8	3.20404	7.94541	2.10319e-25	7.19181e-24	GNAQ	-1.63259	5.86743	2.46736e-59	3.6092e-57
19	PSMB3	2.47098	5.94686	4.23241e-25	1.41062e-23	PNP	-1.72413	5.01514	8.59412e-59	1.19096e-56
20	LAMA2	1.72405	7.61142	3.7905e-23	1.17416e-21	CORO1C	-1.99211	5.37977	2.37766e-58	3.13018e-56
21	PODXL	1.06022	8.24785	5.82355e-23	1.78295e-21	ARPC4	-2.55127	6.82707	1.10882e-52	1.39025e-50
22	LAMB1	1.20964	8.11809	5.93354e-23	1.79575e-21	ALDOA	-1.71572	7.00172	1.01055e-51	1.20945e-49
23	TGOLN2	1.00882	5.93061	6.09481e-23	1.8236e-21	GP9	-2.00214	7.46802	6.14166e-50	7.03087e-48
24	PSMB6	2.2133	7.55002	9.06607e-23	2.65233e-21	CLEC1B	-1.58878	5.50503	2.21461e-49	2.42961e-47
25	LAMC1	1.34093	8.5671	1.19363e-22	3.45366e-21	ACTB	-1.53636	10.3456	3.0738e-49	3.23733e-47
26	PSMB4	2.60698	6.40225	2.0448e-22	5.66731e-21	PFN1	-1.97544	7.33449	1.49106e-47	1.50998e-45
27	PSMA6	2.39462	7.01737	4.38529e-22	1.16631e-20	ITGB1	-1.15106	6.8352	3.99907e-46	3.89984e-44
28	TPM2	1.2689	8.09458	1.96211e-20	4.92023e-19	MDH1	-1.54538	4.82613	1.9185e-44	1.80407e-42
29	SAA1	2.41349	10.9528	9.77581e-20	2.40558e-18	FERMT3	-1.40542	7.94495	1.19204e-42	1.08229e-40
30	PSMB10	2.40291	6.44283	1.03232e-19	2.51676e-18	GSTO1	-1.29939	6.72273	6.65587e-39	5.84163e-37
31	MUC20	1.47412	6.42369	1.8218e-18	4.28286e-17	ITGA2	-1.23591	6.12512	1.16634e-38	9.90639e-37
32	FGB	3.44946	8.88143	8.02219e-18	1.80534e-16	STX11	-1.65902	5.82881	3.29781e-38	2.63125e-36
33	LTBP2	1.33907	7.80376	1.45738e-17	3.19773e-16	ARPC3	-2.22907	5.88804	1.03215e-37	7.76472e-36
34	TPM4	1.30343	7.15213	1.47308e-17	3.20548e-16	CORO1A	-1.37203	5.68319	1.22704e-35	8.97444e-34
35	ADAMTSL2	1.04588	6.3802	1.81338e-17	3.91364e-16	CYFIP1	-1.09398	5.38356	2.50419e-35	1.78204e-33
36	FGG	3.38562	10.1672	2.52913e-17	5.37032e-16	ACTR2	-1.91536	5.50296	6.98194e-35	4.83775e-33
37	ZBTB8OS	1.5195	5.83309	9.65339e-17	2.00137e-15	SLC2A3	-1.78935	7.64191	2.37287e-34	1.60199e-32
38	SAA2	3.71834	9.28813	4.03318e-16	7.98449e-15	FHOD1	-1.41863	4.61473	4.73241e-34	3.11511e-32
39	PSMB7	2.54878	5.15621	4.12859e-16	8.11237e-15	ACTA2	-1.9714	7.05737	9.34212e-34	5.99946e-32
40	ILF3	2.11088	5.08194	1.62607e-15	3.05818e-14	YES1	-1.75787	5.86031	1.79697e-33	1.12653e-31
41	ILF2	2.09173	5.09305	3.39571e-15	6.20897e-14	GPI	-1.40061	4.54304	1.39468e-32	8.34591e-31
42	DBN1	1.16382	6.07511	3.58878e-15	6.51672e-14	FHL1	-1.38327	5.18975	2.10896e-32	1.23398e-30
43	YWHAE	1.24915	8.13826	8.28938e-15	1.45506e-13	TUBB1	-1.23755	7.06568	6.78772e-32	3.88523e-30
44	MYLK	1.28973	7.36273	9.53429e-15	1.6625e-13	PPIA	-1.31905	9.04678	8.03695e-32	4.5024e-30
45	FGA	1.73773	11.0438	1.2019e-14	2.06837e-13	GP1BB	-1.79872	9.46877	2.13379e-31	1.17047e-29
46	FREM2	1.34901	4.12607	1.21157e-14	2.07147e-13	CD226	-1.12049	4.90878	2.37968e-31	1.27871e-29
47	PSMA4	2.14685	6.21086	3.35326e-14	5.51821e-13	RAP1B	-1.15113	7.4349	3.25797e-30	1.68201e-28
48	AXL	1.07454	6.30309	4.59977e-14	7.52248e-13	MPIG6B	-1.44272	6.21253	4.62769e-29	2.299e-27
49	SVEP1	1.0441	8.81068	2.3467e-13	3.69992e-12	SNAP23	-1.4184	5.06461	8.17759e-29	3.84493e-27
50	NEXN	1.5745	7.24821	2.47095e-13	3.87262e-12	SYTL4	-1.65121	4.834	1.47521e-28	6.58342e-27
51	YWHAG	1.1901	10.1804	2.91256e-13	4.53773e-12	NME2P1	-2.26615	5.28275	8.25446e-28	3.56295e-26
52	HSP90AB1	1.40729	7.19477	7.55914e-12	1.03039e-10	MAN1A1	-1.18263	8.75926	3.04608e-26	1.16237e-24
53	RAB3GAP2	1.03622	3.77538	1.61361e-11	2.11374e-10	RASA3	-1.54738	4.86625	4.93845e-26	1.8314e-24
54	CRP	2.65206	8.59619	1.75955e-11	2.27102e-10	TPI1	-1.16563	5.89715	5.33898e-26	1.95244e-24
55	SASH3	1.20404	5.23905	3.29646e-11	4.17287e-10	EHD3	-1.00354	5.99155	2.07142e-25	7.17637e-24
56	HSPA4	1.10026	4.98504	6.05551e-11	7.34754e-10	ACTG1	-2.21548	7.73615	3.19465e-25	1.0784e-23
57	BABAM1	2.62089	3.69465	1.41648e-10	1.665e-09	CAB39	-1.17139	4.52252	1.30361e-24	4.29051e-23
58	EIF1AY	1.21086	5.56401	2.59339e-10	3.02142e-09	ARRB1	-2.06566	3.90566	1.4807e-23	4.69721e-22
59	FTH1	1.16026	4.93876	3.00088e-10	3.48075e-09	ECE1	-1.10764	4.96427	2.55328e-23	8.00331e-22
60	MUC1	2.1664	5.82489	5.19644e-10	5.74884e-09	PTPN6	-1.05899	4.62026	8.54884e-23	2.52911e-21
61	FTL	1.71542	6.35144	5.27623e-10	5.78846e-09	ACTBL2	-1.91909	8.60638	1.40716e-22	4.02722e-21
62	HMGB2	1.02563	8.37679	2.36256e-09	2.43946e-08	FYB1	-1.08604	5.36316	1.74781e-22	4.89574e-21
63	SH3BP2	1.45015	9.81553	2.51373e-09	2.58541e-08	NME1	-1.22118	4.49168	2.53483e-22	6.95231e-21
64	SCGB3A2	1.49052	5.63765	2.87649e-09	2.92379e-08	CD36	-1.2711	7.52427	3.24066e-22	8.70679e-21
65	P01044-1	1.32622	10.0117	4.35062e-09	4.30646e-08	SH3BGRL3	-1.18137	4.62483	2.72038e-21	7.16275e-20
66	HSP90AA1	1.17415	9.1798	5.43971e-09	5.34431e-08	PTPRA	-1.44692	4.90267	1.08465e-20	2.79987e-19
67	FGL1	1.9955	4.74511	1.68616e-08	1.54692e-07	ACTN1	-1.21889	8.98257	1.41011e-20	3.60467e-19
68	SDC1	1.31695	10.3812	3.04228e-08	2.7339e-07	ENO1	-1.05638	7.22478	6.94095e-20	1.72411e-18
69	HPN	2.06619	3.91681	1.11197e-07	9.38402e-07	LYN	-1.13734	4.51823	1.48079e-18	3.51254e-17
70	MUC5B	1.59952	4.42498	1.96032e-07	1.59306e-06	CFHR4	-1.21844	5.39007	3.06321e-18	7.13754e-17
71	IVL	1.16999	4.87056	2.96868e-07	2.34731e-06	SLC9A1	-1.85242	4.97845	4.90919e-18	1.13385e-16
72	PTX3	1.06332	7.01178	5.14631e-07	3.86047e-06	CSK	-1.14594	5.1298	6.5527e-18	1.50028e-16
73	RBBP7	1.0078	6.21494	6.05931e-07	4.53243e-06	GNB1	-1.43412	4.22024	3.63655e-17	7.66003e-16
74	DIS3L2	1.19542	6.42843	8.42736e-07	6.12962e-06	GNG11	-2.15021	3.69277	8.11826e-17	1.69646e-15
75	MIA2	1.3444	4.80006	1.21302e-06	8.53977e-06	PARVB	-1.12447	5.81125	1.39652e-16	2.87269e-15
76	CCDC88B	1.66154	4.63926	7.14704e-06	4.45928e-05	RAB10	-1.53917	6.11673	1.90488e-15	3.55713e-14
77	TNFSF10	1.21929	4.11295	7.24313e-06	4.50855e-05	MGLL	-1.09966	4.84271	2.11212e-15	3.91635e-14
78	NBL1	1.23227	4.38167	8.95613e-06	5.44607e-05	CXCR4	-2.06547	3.51642	3.35927e-15	6.18529e-14
79	NADK	1.27781	4.17593	9.96657e-06	5.96408e-05	GNAZ	-1.29009	5.11806	3.63176e-15	6.54961e-14
80	RPLP2	1.01888	7.94772	1.29178e-05	7.55184e-05	PDLIM1	-1.00386	5.88681	5.24887e-15	9.33803e-14
81	HSPH1	3.10663	5.26882	1.29354e-05	7.55184e-05	GLO1	-1.00477	4.72709	1.98916e-14	3.31485e-13
82	HLA-C	1.43067	8.69249	3.13439e-05	0.000168425	ACTA1	-2.07806	6.58959	5.50162e-14	8.94182e-13
83	NPL	1.15829	3.52004	3.30752e-05	0.000177006	SCAMP2	-1.70311	5.50336	5.70829e-14	9.22081e-13
84	NES	1.34299	3.9861	3.70884e-05	0.000195957	MIF	-1.01828	5.75008	3.29004e-13	5.0659e-12
85	CAMK2G	1.13705	3.83966	3.79511e-05	0.000199452	ANO6	-1.24253	4.3318	5.63984e-13	8.48554e-12
86	MUC2	2.47393	3.58498	4.04227e-05	0.000211176	STIM1	-1.33828	4.63122	7.86974e-13	1.17068e-11
87	PRSS8	1.86565	3.12189	4.14253e-05	0.000215986	ESAM	-1.04173	5.8248	1.31752e-12	1.92724e-11
88	CRELD2	1.21801	4.38206	6.45566e-05	0.000325628	TUBA4A	-1.06103	6.99344	1.8486e-12	2.68916e-11
89	EIPR1	1.98958	3.70297	7.69859e-05	0.000385368	MARF1	-1.37875	6.11956	2.70189e-12	3.82478e-11
90	MTURN	1.00029	4.83825	8.42064e-05	0.000419122	CORO1B	-1.29359	4.77955	2.77074e-12	3.90126e-11
91	PIK3AP1	1.49661	3.29858	0.000118293	0.000574658	OLA1	-1.22869	4.37169	5.85596e-12	8.07264e-11
92	ISG15	1.53247	3.13861	0.00013326	0.000639112	IGKV1-5	-1.40488	7.82215	1.62167e-11	2.11379e-10
93	MAPKAPK5	2.46419	2.97983	0.000150293	0.000714298	ATP2A3	-1.03462	4.52757	1.81274e-11	2.32827e-10
94	UBA2	1.3526	3.43051	0.000252346	0.00113772	ARPC5	-1.77298	4.86133	2.64961e-11	3.38662e-10
95	PAFAH1B2	1.4032	5.23924	0.000455598	0.0019255	IL16	-2.0169	5.54879	3.76843e-11	4.7475e-10
96	CNPY2	1.44404	2.88684	0.000531992	0.00221635	TRPC6	-1.48734	7.8128	1.35407e-10	1.59877e-09
97	CALML3	1.63279	5.68426	0.000678722	0.00275358	DDAH2	-1.05629	4.24057	2.58506e-10	3.02142e-09
98	PPP1R2	1.11544	2.90978	0.000773827	0.0030871	PRCP	-1.06669	5.23178	3.08296e-10	3.56028e-09
99	OGFR	1.37108	4.2776	0.0010235	0.00396306	MYADM	-1.33454	5.77525	3.22678e-10	3.71009e-09
100	CNOT1	1.75856	3.12912	0.00115822	0.00442612	ALOX12	-1.04459	4.61292	3.7231e-10	4.24368e-09
101	TMEM132B	1.1263	3.11487	0.00152399	0.00565164	CTDSPL	-2.61998	2.52717	2.14668e-09	2.24294e-08
102	UPF1	1.42405	6.39622	0.00161397	0.00596852	IDH1	-1.01058	3.98962	2.24632e-09	2.33292e-08
103	NPPA	1.5489	4.81105	0.00167095	0.00615331	MPL	-1.45374	3.27468	2.60584e-09	2.66886e-08
104	SCFD2	2.2412	6.89811	0.00194822	0.00705701	SH3BGRL2	-1.61004	4.29751	2.88714e-09	2.92379e-08
105	NIPBL	1.76693	4.31335	0.00213617	0.00762132	STX4	-1.10298	3.68379	2.99624e-09	3.01111e-08
106	SLAIN2	2.69093	9.43657	0.00214771	0.00764788	CD151	-1.2428	5.88236	3.12245e-09	3.12601e-08
107	CX3CL1	1.01629	5.65096	0.00250214	0.00869147	TAOK3	-1.21044	4.23085	3.17304e-09	3.16463e-08
108	CHST14	1.16722	4.27315	0.00280272	0.00960881	SOD2	-1.42967	4.96485	4.01838e-09	3.9926e-08
109	C9orf40	1.46654	4.02828	0.00324012	0.0108678	TUBA3C	-1.02279	7.15303	1.50026e-08	1.38603e-07
110	PMVK	1.39413	3.48629	0.00338215	0.0112724	PSTPIP2	-1.01641	4.10907	2.43575e-08	2.21915e-07
111	RELCH	1.58103	2.49849	0.00544912	0.0169994	PRKAR1A	-1.12513	4.56345	3.8606e-08	3.39965e-07
112	NAPSA	1.33756	4.92655	0.0056453	0.0175284	CD9	-1.00449	5.85573	4.90314e-08	4.26071e-07
113	CCAR2	1.32269	2.88926	0.00586018	0.0181314	ABI2	-1.1306	4.55847	5.12913e-08	4.42787e-07
114	MCM3	1.83681	2.82132	0.00626495	0.0192033	ADH5	-1.02865	3.9102	1.19517e-07	9.9712e-07
115	LAMC3	1.28038	4.76739	0.00631035	0.0192751	HDHD2	-1.88482	1.88831	2.68626e-07	2.16297e-06
116	MYL1	1.89177	5.26081	0.00661315	0.0200835	P2RX1	-1.32642	4.83575	3.43849e-07	2.69451e-06
117	PRAMEF12	1.34604	6.13557	0.00675822	0.0204299	SH3BGRL	-1.08458	4.40642	3.59221e-07	2.79831e-06
118	VWA8	1.75487	4.56132	0.00687611	0.0207149	F2RL3	-2.25859	4.11266	8.19957e-07	5.98046e-06
119	MAVS	1.45679	2.35425	0.00805894	0.023815	SEPTIN11	-2.03838	4.40073	1.46046e-06	1.01999e-05
120	MYL4	1.23127	4.76083	0.00967261	0.0278948	ATP8A1	-1.13562	3.88721	2.02662e-06	1.386e-05
121	SCARA5	1.28552	3.46091	0.00977863	0.028139	MBLAC2	-1.88475	2.25207	2.70705e-06	1.83703e-05
122	RAB4B	1.37582	4.52062	0.0098339	0.0282671	RASA1	-1.8055	3.31355	4.26199e-06	2.84097e-05
123	TNNT1	1.17406	4.71462	0.00995901	0.0284893	SEPTIN7	-1.34532	4.11194	7.60588e-06	4.71206e-05
124	GLCE	1.337	4.59925	0.0120654	0.0337242	CMIP	-1.90033	2.61904	8.23322e-06	5.05316e-05
125	HAMP	1.03452	3.41099	0.0121694	0.0339788	DOK2	-1.0135	4.62815	8.8887e-06	5.41758e-05
126	SDK2	1.03944	8.31234	0.0125848	0.0349535	PRKACB	-1.73773	3.30365	1.06831e-05	6.34959e-05
127	RANBP1	1.51473	4.39911	0.0135056	0.0371581	IGHV1-69	-1.08088	7.93778	1.87223e-05	0.000106241
128	EMD	1.058	4.04273	0.0148354	0.040389	PITPNB	-1.65685	3.37274	1.98263e-05	0.000112023
129	MYO10	1.12912	2.4838	0.0148487	0.040389	SEPTIN2	-1.19476	4.03468	2.12333e-05	0.00011893
130	SAFB	1.49088	3.5654	0.0148978	0.0404393	P00711	-1.21692	3.85409	2.2267e-05	0.000123951
131	MYO1A	1.28522	3.28163	0.0194432	0.0508381	BCAN	-1.19826	6.12518	2.25147e-05	0.000125066
132	SF3A1	1.05322	3.18767	0.0199833	0.0520434	TACC2	-1.09239	6.06901	2.28733e-05	0.00012679
133	MT2A	1.07435	2.25532	0.0210291	0.0544441	CLDN5	-1.83304	3.83756	2.88361e-05	0.000156871
134	CIAO1	1.0882	3.52468	0.0212029	0.0547863	C2orf88	-2.17071	3.91564	2.99006e-05	0.00016166
135	CAD	1.21952	3.51273	0.0213504	0.0551022	ALDOC	-1.66749	2.88109	3.02111e-05	0.000163004
136	ARL1	1.34953	2.83092	0.0308573	0.0754384	PTPN11	-1.62373	3.75751	3.37725e-05	0.000179642
137	IL1RL1	1.2105	4.52666	0.0334947	0.0808354	CASP3	-2.08415	3.33466	3.60186e-05	0.000191204
138	CKAP5	1.01105	4.23994	0.0426214	0.0984406	CALHM5	-1.71343	3.96418	3.71373e-05	0.000195957
139						FEZF2	-1.14518	10.282	5.83415e-05	0.000298278
140						NHLRC2	-1.58297	3.18899	6.11876e-05	0.000309846
141						IGHV3-35	-1.0032	8.63477	6.11926e-05	0.000309846
142						DPYSL2	-1.65065	2.71655	8.92221e-05	0.000440754
143						XPNPEP1	-1.46896	3.7009	9.96912e-05	0.00049063
144						GDI1	-1.47486	3.18462	0.000161085	0.000754693
145						CD47	-1.27026	5.96988	0.000173145	0.000804038
146						BCAP31	-1.44205	3.83566	0.000182195	0.000843091
147						STXBP5	-1.62395	2.62164	0.000254173	0.00114185
148						PTPA	-1.56706	3.95427	0.000259964	0.00116211
149						DAAM1	-1.52194	4.66406	0.000269701	0.00120156
150						TMEM30A	-1.29432	4.29416	0.000298565	0.00131239
151						MAP4K4	-1.17895	3.31077	0.000457937	0.00193229
152						PLCB3	-1.676	2.55013	0.000527384	0.00220413
153						SLC25A6	-1.75802	4.98597	0.000578975	0.00238941
154						FYN	-1.51222	4.19502	0.000698564	0.00281271
155						AKR7L	-1.50258	3.55341	0.000744593	0.0029795
156						NT5C	-1.38015	3.3566	0.000810834	0.00322496
157						DPP7	-1.21999	2.98428	0.000817349	0.00323928
158						PLXNA4	-1.26029	2.00582	0.00083022	0.00328223
159						TESC	-1.55102	2.98845	0.000908404	0.00354369
160						SRC	-1.14255	3.45744	0.000953906	0.00370447
161						COTL1	-1.48714	4.21988	0.00107411	0.00414683
162						LAMTOR5	-1.3226	2.07483	0.00196847	0.00710972
163						CD40LG	-1.13768	3.32006	0.00207084	0.00743866
164						GUCY1A1	-1.15867	2.67821	0.00212131	0.00758433
165						C5AR1	-1.21869	4.87265	0.00264053	0.00907641
166						NCKIPSD	-1.33521	2.89182	0.00308978	0.0104838
167						ELMO1	-1.21424	2.95051	0.00311468	0.0105411
168						LAMTOR2	-1.28097	2.88758	0.00319173	0.0107603
169						CTNND1	-1.35487	2.79942	0.00333031	0.0111137
170						CLIC5	-1.33153	4.59608	0.00349304	0.0115688
171						ETF1	-1.13271	3.47152	0.00376496	0.0124069
172						RARS1	-1.28588	2.7029	0.00416563	0.0135242
173						UST	-1.03095	3.17006	0.00500001	0.0158091
174						DPP3	-1.33461	1.7602	0.00596685	0.0183966
175						MYOD1	-1.1851	2.94739	0.00613418	0.0188683
176						ABHD8	-1.92943	6.53489	0.00688687	0.0207155
177						CYCS	-1.30705	3.48127	0.00700942	0.0210203
178						PRDX3	-1.56794	3.2638	0.00739339	0.0220462
179						PAFAH1B1	-1.07756	3.22472	0.00794853	0.0235416
180						FAM234A	-1.00886	2.65636	0.00799884	0.023664
181						ISOC1	-1.13228	3.28471	0.00810724	0.0239041
182						AIDA	-1.16023	2.52642	0.00842003	0.0246881
183						CMTM5	-1.3831	5.08255	0.00997754	0.0284893
184						TMX1	-1.22906	3.71154	0.0100626	0.0286121
185						MINDY1	-1.14656	2.98023	0.0101975	0.0289332
186						TXNDC12	-1.25348	1.8758	0.0106845	0.0301477
187						LECT2	-1.27115	4.12051	0.0106942	0.0301477
188						SLC22A4	-1.22293	3.65771	0.0113213	0.0318132
189						SEPTIN5	-1.01805	3.17838	0.011339	0.031829
190						CEACAM8	-1.2692	4.09688	0.0115549	0.0323831
191						PRKCB	-1.39695	3.60284	0.0133953	0.0369317
192						PLXNB3	-1.16851	2.94462	0.0147982	0.040335
193						MSRA	-1.02149	2.74115	0.015352	0.0414933
194						ROCK1	-1.03596	3.44452	0.0156606	0.0421971
195						NUDC	-1.232	3.31698	0.0165565	0.0442571
196						C11orf54	-1.00926	3.84035	0.0166828	0.0445044
197						ART3	-1.45273	3.35544	0.0167575	0.0446585
198						RIPOR3	-1.19804	2.48713	0.0181059	0.0478711
199						NAGA	-1.00361	3.48738	0.0209751	0.0543576
200						LIMA1	-1.10521	3.90565	0.0283052	0.0701107
201						CD58	-1.06467	2.14329	0.0285395	0.070492
202						TPT1	-1.07825	3.13666	0.0298923	0.0734202
203						GNG5	-1.02376	3.27189	0.0303444	0.0743227
204						CCM2	-1.11274	3.58249	0.030843	0.0754384
205						ARIH1	-1.13121	3.5045	0.0317967	0.0773044
206						SUSD1	-1.0377	2.99234	0.0319133	0.0775164
207						RPL21	-1.10305	3.2187	0.0417689	0.0968966
208						CPT2	-1.06229	4.48288	0.0456074	0.104512
209						PA2G4	-1.12783	3.54374	0.0464571	0.106182

## Sheet: Table S3
Table S3 Upregulated and downregulated proteins in ILD group versus DC group.
Rank	Up-regulated					Down-regulated
	Prtein_ID	log2FC	log2CPM	PValue	FDR	Prtein_ID	log2FC	log2CPM	PValue	FDR
1	HLA-C	2.89666	8.55272	7.71211e-12	7.00738e-10	CFHR4	-2.70172	6.04652	1.67611e-39	4.41654e-36
2	PSMD1	1.12174	4.87621	1.75952e-10	1.04345e-08	FCGBP	-2.00234	7.65269	1.54089e-29	2.03012e-26
3	MYLK	1.17314	7.33172	1.78199e-10	1.04345e-08	CP	-1.72116	10.1468	1.91913e-28	1.68563e-25
4	MUC1	2.49295	5.79483	6.22623e-10	3.15502e-08	TTR	-1.73547	12.958	5.69869e-27	3.75402e-24
5	PSMD11	1.00245	3.71354	1.05554e-09	4.93439e-08	CPN1	-1.37354	8.27581	1.24575e-26	6.56509e-24
6	CAPN2	1.15374	5.58361	1.73911e-09	7.51239e-08	ADIPOQ	-1.80388	7.9811	4.82989e-19	1.81811e-16
7	ZBTB8OS	1.06553	5.84913	2.40491e-09	1.02209e-07	BTD	-1.11838	7.83178	8.92748e-19	2.94049e-16
8	TUBA4A	1.16502	6.19997	3.88839e-09	1.55241e-07	C5	-1.14833	10.2395	3.72412e-18	1.09034e-15
9	SCFD2	5.22122	6.78828	1.86649e-08	6.30538e-07	FBLN1	-1.15154	10.4402	6.68332e-18	1.76106e-15
10	RAB3GAP2	1.00687	3.71936	5.839e-08	1.66002e-06	APCS	-1.04102	10.6615	4.80452e-15	8.00222e-13
11	CALML5	1.33616	6.6611	9.07378e-08	2.43974e-06	FCN3	-1.00101	10.7705	4.85903e-15	8.00222e-13
12	SFTPB	1.66175	9.44036	1.32322e-07	3.41833e-06	DSG2	-1.01483	5.33993	3.76936e-14	5.8425e-12
13	NIBAN1	1.04788	4.39944	1.52455e-07	3.7898e-06	SERPINA3	-1.01979	11.7893	4.37762e-14	6.40835e-12
14	FGB	2.17389	8.94292	1.18051e-06	2.22188e-05	IGHM	-1.18611	13.1649	9.4938e-14	1.31664e-11
15	EFTUD2	1.40024	3.95711	4.69535e-06	7.6372e-05	CDC42BPB	-1.40881	7.71469	1.75222e-13	2.30855e-11
16	NEXN	1.30717	7.24596	8.9972e-06	0.000131709	HGFAC	-1.09104	8.7221	3.54048e-13	4.04996e-11
17	ASPSCR1	3.28953	4.47298	1.25652e-05	0.000178969	ARPC1B	-1.08964	4.43746	1.82747e-12	1.78348e-10
18	SCGB3A2	1.1824	5.64293	2.36874e-05	0.00030747	KPRP	-1.15559	6.24747	6.28562e-12	5.91522e-10
19	ATP2C1	1.4762	8.12448	2.69271e-05	0.000342767	CD5L	-1.05373	11.8056	1.3097e-11	1.15035e-09
20	RHAG	1.31108	6.50572	2.95529e-05	0.000360518	IGHV3-73	-1.84289	5.88118	5.20135e-11	3.51425e-09
21	HSD17B11	1.22889	3.8536	3.62205e-05	0.000418601	MRC2	-1.21051	4.11257	8.00544e-11	5.27359e-09
22	PPP1R7	1.2831	3.66063	3.8133e-05	0.000434715	ACTA2	-1.16317	6.37545	1.27613e-10	8.14643e-09
23	UBAC1	1.00584	4.84308	4.96032e-05	0.000534289	MIPOL1	-1.42213	4.59844	2.43989e-10	1.3394e-08
24	ILF3	1.18062	5.14798	5.56947e-05	0.000580062	OPTN	-2.17252	3.26997	1.71792e-09	7.51239e-08
25	FGG	1.75744	10.2624	5.7584e-05	0.000595035	RBP4	-1.00748	10.7755	1.72132e-09	7.51239e-08
26	COPS6	1.14935	3.14428	9.53891e-05	0.000901014	TUFM	-2.3901	8.25159	6.16882e-09	2.32212e-07
27	DIS3L2	1.00555	6.4026	9.65018e-05	0.000904919	SPTBN5	-1.50956	6.10668	2.50877e-08	8.16124e-07
28	MYO1A	2.70522	3.12735	0.000140428	0.00125009	IGKV4-1	-1.40132	10.9471	2.78085e-08	8.72325e-07
29	DMBT1	1.34073	7.98667	0.000150924	0.00130817	IGFBP2	-1.05147	6.62276	2.95462e-08	9.1492e-07
30	PSMB7	1.08329	5.2776	0.000180857	0.00155231	CTPS1	-2.58047	8.90388	3.23401e-08	9.79496e-07
31	MYO10	2.27276	2.33519	0.000202257	0.00170816	CNDP1	-1.02148	8.63089	8.46648e-08	2.29992e-06
32	SRSF6	1.10954	4.78545	0.00021608	0.00181328	DSP	-1.08346	5.85077	3.12234e-07	7.21699e-06
33	MTURN	1.05813	4.76959	0.00038083	0.00295143	NIF3L1	-1.01346	4.06275	5.24078e-07	1.12272e-05
34	EIPR1	1.98177	3.67755	0.000485364	0.00366456	CES2	-2.38423	4.49175	7.04873e-07	1.4398e-05
35	CNOT1	2.36714	3.05719	0.000635946	0.00462905	IGHV3-35	-1.16822	8.52063	1.1689e-06	2.21587e-05
36	CCDC88B	1.61087	4.61258	0.00065615	0.00473687	LPA	-1.12381	11.0462	1.58428e-06	2.87903e-05
37	BNIP2	1.54128	4.30557	0.000767632	0.00536528	STIM1	-1.1877	4.35146	3.49961e-06	6.06676e-05
38	MIA2	1.00565	4.80121	0.00103615	0.00691207	CNTFR	-1.0243	4.67928	4.48666e-06	7.38897e-05
39	PPP6R3	1.17319	3.86263	0.00128664	0.00824892	PIK3IP1	-1.01571	4.91543	6.41667e-06	9.94584e-05
40	NIPBL	2.12474	4.25122	0.00134949	0.00848668	RPS13	-2.37422	3.63555	6.60607e-06	0.000101203
41	PTMA	1.13093	4.39213	0.00159556	0.00964286	SLURP1	-1.42356	4.98243	1.16378e-05	0.000166661
42	ALOX5AP	1.88848	3.92682	0.00169638	0.0101168	TG	-1.07278	4.32444	1.74109e-05	0.000240197
43	BABAM1	1.00029	3.82994	0.00175357	0.0104304	ADH4	-1.09767	6.1157	1.83532e-05	0.000249282
44	BSDC1	1.55982	2.87052	0.00176753	0.0104691	NCAM2	-1.28573	4.42814	2.33522e-05	0.00030462
45	CCAR1	1.32359	2.50462	0.00234664	0.0135009	HYDIN	-1.24241	6.8677	4.96778e-05	0.000534289
46	USP24	2.30231	2.3283	0.00301296	0.0165399	MMP14	-1.3691	3.0863	5.20317e-05	0.000550617
47	PPP6R2	1.55486	2.55152	0.00323115	0.0173757	ACTA1	-1.11039	5.81695	8.0161e-05	0.00078815
48	PRAMEF12	1.96133	6.03789	0.00329907	0.0176688	GALNT6	-1.1923	1.88349	9.95629e-05	0.000930313
49	CARD8	1.03776	3.89469	0.00380651	0.0197833	WFDC2	-1.14577	3.60751	0.00012019	0.00109966
50	ISG15	1.4878	3.1091	0.00388207	0.0200968	IGKV1-37	-1.03259	7.14344	0.000122945	0.00111711
51	ARIH1	2.13399	2.65217	0.00423682	0.0214693	CPT2	-2.07328	4.81109	0.00014963	0.00130555
52	WDR81	1.23722	2.81606	0.00487357	0.0241843	FEZF2	-1.03086	10.0305	0.000200124	0.00170106
53	CSE1L	1.17244	3.11506	0.00493889	0.0244033	IGHE	-1.86446	5.21406	0.000217848	0.00182223
54	COPS7B	1.15317	4.22661	0.00596707	0.0282792	OSCAR	-1.08696	4.29604	0.00021853	0.00182223
55	NES	1.01203	3.98939	0.00617758	0.0290764	IGHV1-69	-1.04443	7.73092	0.000345623	0.00269442
56	VPS29	2.40062	3.169	0.00629616	0.0294678	S100A10	-1.89325	2.11028	0.000442069	0.00335692
57	KITLG	1.03589	4.35685	0.00743121	0.0334722	ZSWIM9	-1.13057	10.1393	0.000505835	0.00379736
58	SLC29A1	1.0881	4.72263	0.00844593	0.03703	SPRR1B	-1.3937	7.57944	0.000583206	0.00431671
59	PIK3AP1	1.25633	3.28221	0.00999181	0.0419242	CEMIP2	-2.19658	3.51171	0.000605329	0.00443146
60	SDK2	1.18652	8.23107	0.0100771	0.0422148	RPL23	-1.6447	3.35612	0.000792982	0.00551321
61	FGR	1.05501	4.41522	0.0108554	0.0448337	CEP41	-1.17449	9.93145	0.000863916	0.00595921
62	DYSF	1.22532	3.13243	0.0110071	0.0451772	GPT	-1.05412	4.29939	0.00089145	0.00610934
63	RASSF2	1.49234	2.06375	0.0115976	0.0470875	H1-0	-1.60732	3.83723	0.000892636	0.00610934
64	RPSA	1.01697	4.41777	0.0134086	0.052577	DDX3X	-1.19967	3.18157	0.00118017	0.0076974
65	MUC2	1.22552	3.68464	0.019102	0.0687176	U2AF1	-1.79731	3.16538	0.0012175	0.00790174
66	PPP2R5A	1.11937	3.18748	0.0221287	0.0768237	DPP3	-1.86186	1.79806	0.0013224	0.00836295
67	P00711	1.14103	3.04412	0.0226213	0.0780198	SERPINH1	-1.70591	3.74825	0.00141278	0.00880066
68	RAB4B	1.19532	4.50318	0.0285604	0.0944248	ACLY	-1.0291	3.32238	0.00141733	0.0088082
69	UPF1	1.17809	6.38726	0.0305889	0.0991185	RPS7	-1.72949	2.99	0.00176802	0.0104691
70	EXOC3L2	1.7247	4.40478	0.0317878	0.102522	CRP	-1.2136	9.39223	0.00229273	0.0132438
71	MAP3K5	1.41442	3.41989	0.0321407	0.103329	CD40LG	-1.3416	3.21825	0.00249974	0.0141056
72	RELCH	1.29404	2.49703	0.0340126	0.107218	LY6G6C	-1.85112	2.76762	0.00262191	0.0147622
73	TNFAIP8L2	1.7094	2.76333	0.0341924	0.107643	TPT1	-1.57842	3.17135	0.00282168	0.0157524
74	RGS6	2.4614	6.20028	0.0365402	0.113676	DENND3	-1.99762	3.63611	0.00287454	0.0159126
75	CACYBP	1.4354	1.8973	0.037705	0.116066	BAX	-1.84518	5.02538	0.00293825	0.0161973
76	ECRG4	1.85733	3.91145	0.0386265	0.11753	SPRR2D	-1.05769	6.43848	0.00313588	0.0169673
77	ACTN2	1.85806	3.39947	0.0390068	0.118141	ART3	-1.99173	3.42986	0.00317723	0.0171557
78	GLCE	1.34507	4.554	0.0394202	0.118983	EFNB1	-1.01724	3.02216	0.00362273	0.0190537
79	DOCK5	1.8284	3.42117	0.0460059	0.134885	DYTN	-1.29424	5.62603	0.00367053	0.0191902
80	NBAS	1.44123	6.55146	0.0460737	0.134885	ITGA11	-1.45795	3.5694	0.00390053	0.0201133
81	XRCC5	1.13991	2.45148	0.0472978	0.13756	CEP131	-1.95792	4.79692	0.00394591	0.0203013
82	ARHGAP9	1.12155	2.27734	0.0475151	0.137888	HSPA9	-1.01451	8.75737	0.00531635	0.0260383
83	ANKRD13A	1.241	2.20914	0.049827	0.142556	ENPEP	-1.3267	3.17414	0.00534178	0.0260776
84	SEL1L	1.00427	2.70758	0.049972	0.142758	LORICRIN	-1.86755	3.91498	0.00626565	0.0294296
85						PPM1F	-1.46439	2.97456	0.00640309	0.0299152
86						HEBP2	-1.50568	1.91739	0.00650028	0.0302086
87						PRG3	-1.09408	4.40707	0.00801985	0.0355165
88						TBC1D30	-1.5897	5.23508	0.00904907	0.0391532
89						DPP7	-1.154	2.77404	0.0093803	0.040237
90						LTBP3	-1.4138	4.01301	0.00948287	0.0404326
91						IGLV5-37	-1.73681	4.5941	0.0103924	0.0432605
92						C1QTNF3	-1.06766	4.03461	0.0110825	0.0454158
93						IGHV3-16	-1.65682	5.76598	0.0119308	0.0482173
94						RPL10A	-1.28751	1.97825	0.0141316	0.0545994
95						TMEM59	-1.06939	3.01065	0.0152453	0.0578005
96						CYTL1	-1.27343	3.54333	0.0161227	0.0602599
97						CANT1	-1.07411	3.55908	0.0186891	0.0680133
98						UBR1	-1.12311	2.03733	0.01941	0.0694908
99						YOD1	-1.1397	2.84989	0.0201682	0.071429
100						PMPCB	-1.22818	6.70822	0.0219139	0.076279
101						S100A14	-1.21339	3.43574	0.0268979	0.0901729
102						RNF213	-1.1703	2.66408	0.027681	0.0917477
103						S100A16	-1.00942	2.52122	0.0288503	0.0950256
104						TMEM30A	-1.16249	4.02602	0.0290031	0.095233
105						MECR	-1.33853	2.62885	0.0340167	0.107218
106						GM2A	-1.00589	3.76042	0.0350056	0.10994
107						MB	-1.37168	2.63563	0.0363889	0.113676
108						AS3MT	-1.12167	3.44597	0.0365292	0.113676
109						RPS23	-1.30269	5.87294	0.0435279	0.129308
110						PA2G4	-1.37298	3.45139	0.0457035	0.134257
111						FNBP1L	-1.14519	1.89184	0.0460479	0.134885

## Sheet: Table S4
Table S4. Univariate logistic regression analysis of selected biomarkers and correction for confounders.
Protein	univariable regression				Adjusted (age&sex&smoker)
	coefficients	std.error	Odds ratio (OR)	P. value	coefficients	std.error	Odds ratio (OR)	P. value
SFTPB	0.002	0	1.002	1.02331e-07	0.002	0	1.002	1.1145e-07
CAPN2	0.051	0.008	1.053	4.37788e-10	0.056	0.009	1.058	1.58521e-09
ZBTB8OS	0.026	0.004	1.027	1.18807e-09	0.026	0.004	1.026	2.146e-09
MYLK	0.01	0.002	1.01	4.18307e-08	0.01	0.002	1.01	7.23686e-08
RAB3GAP2	0.099	0.018	1.104	3.52201e-08	0.1	0.018	1.105	4.38587e-08
MUC1	0.023	0.005	1.023	1.32611e-05	0.023	0.005	1.023	2.48873e-05
HLA-C	0.001	0	1.001	0.0114736	0.001	0	1.001	0.0166107
ARPC1B	-0.047	0.009	0.954	2.11024e-07	-0.061	0.012	0.941	1.59303e-07
ACTA2	-0.012	0.002	0.988	1.22714e-09	-0.013	0.002	0.987	3.71295e-10
CFHR4	-0.023	0.005	0.977	3.98031e-07	-0.024	0.005	0.976	4.11543e-07
Showing 1 to 31 of 44 entries, 16 total columns

## Sheet: Table S5
Table S5. Welch's variance test and power calculation of selected biomarkers.
Proteins	HC&DC,N=78		ILD, N=90		Welch's variance test	Power (1-βerr prob)
	Mean Intensity	SD	Mean Intensity	SD
SFTPB	338.021	433.332	2224.06	2593.97	F=40.23	>0.95
CAPN2	47.712	27.273	143.22	103.901	F=62.151	>0.95
ZBTB8OS	67.873	44.584	176.009	102.681	F=74.316	>0.95
MYLK	203.977	107.237	509.417	454.56	F=33.573	>0.95
RAB3GAP2	17.984	9.93	38.173	28.474	F=35.449	>0.95
MUC1	34.733	29.598	178.605	300.455	F=17.722	>0.95
HLA-C	361.931	743.467	1311.18	4167.8	F=3.935	0.63
ARPC1B	201.242	171.385	40.667	19.945	F=77.859	>0.95
ACTA2	523.511	340.81	153.947	107.064	F=95.08	>0.95
CFHR4	259.424	340.503	67.65	35.283	F=28.225	>0.95

## Sheet: Table S6
Table S6.Diagnostic value of three biomarkers at the serum and exosomal levels, and logistic regression model for samples in the validation set.
	ROC curve		Diagnostic test
	AUC	p. value	Cutoff	SEN(%)	SPE (%)
KL-6 serum	0.845 (0.805-0.885)	<0.0001	500 U/mL	76.89% (70.76%-82.05%)	89.04% (84.31%-92.46%)
CAPN2 serum	0.795 (0.754-0.837)	<0.0001	8.01 ng/mL	69.81% (63.32%-75.59%)	69.3% (63.03%-74.92%)
SP-B serum	0.776 (0.732-0.819)	<0.0001	54.12 ng/mL	70.75% (64.31%-76.47%)	75.44% (69.46%-80.57%)
KL-6 exo	0.914 (0.887-0.941)	<0.0001	111.4 U/mL	87.74% (82.64%-91.49%)	81.58% (76.04%-86.07%)
CAPN2 exo	0.877 (0.844-0.910)	<0.0001	3.13 ng/mL	75.94% (69.76%-81.20%)	88.60% (83.82%-92.10%)
SP-B exo	0.846 (0.809-0.882)	<0.0001	20.15 ng/mL	72.17% (65.78%-77.77%)	79.82% (74.14%-84.52%)
LR model	0.936 (0.911-0.960)	<0.0001	0.825 (score of LR model)	90.57% (86.63%-94.50%)	86.84% (82.45%-91.23%)
